# Supplementary material for: Identification of shared tumor epitopes from endogenous retroviruses inducing high-avidity cytotoxic T cells for cancer immunotherapy
Source: Sci Adv. 2022 Jan 26;8(4):eabj3671. doi: 10.1126/sciadv.abj3671 (PMC8791462; doi:10.1126/sciadv.abj3671)
Supplement: Supplementary file 2 — Movies S1 to S5 [file sciadv.abj3671_movies_s1_to_s5.zip]

Archive with 5 entries (5 files):
- sciadv.abj3671_movie_s1.mp4
- sciadv.abj3671_movie_s2.mp4
- sciadv.abj3671_movie_s3.mp4
- sciadv.abj3671_movie_s4.mp4
- sciadv.abj3671_movie_s5.mp4
